# Supplementary material for: Structure–Activity Relationships of the Antimalarial Agent Artemisinin 10. Synthesis and Antimalarial Activity of Enantiomers of rac-5β-Hydroxy-d-Secoartemisinin and Analogs: Implications Regarding the Mechanism of Action
Source: Molecules. 2021 Jul 8;26(14):4163. doi: 10.3390/molecules26144163 (PMC8304634; doi:10.3390/molecules26144163)
Supplement: Supplementary file 1 [file molecules-26-04163-s001.zip]

Archive with 3 entries (3 files):
- CIF Endoperoxide Avery.txt
- Endoperoxide Avery.CIF
- molecules-1229378-SM.pdf
